# Supplementary material for: Bio-Inspired Magnetically Responsive Silicone Cilia: Fabrication Strategy and Interaction with Biological Mucus
Source: Bioengineering (Basel). 2024 Mar 7;11(3):261. doi: 10.3390/bioengineering11030261 (PMC10967820; doi:10.3390/bioengineering11030261)
Supplement: Supplementary file 1 [file bioengineering-11-00261-s001.zip]

Archive with 3 entries (3 files):
- Video S1_Motion of magnetic cilia.mov
- Video S2_Motion of magnetic cilia with mucus_Ref.Fig7_A3.mov
- Video S3_Motion of magnetic cilia with mucus_Ref.Fig7_C2.mov
